# Supplementary material for: Wastewater Surveillance for SARS-CoV-2 in Northern Italy: An Evaluation of Three Different Gene Targets
Source: Microorganisms. 2025 Jan 22;13(2):236. doi: 10.3390/microorganisms13020236 (PMC11857900; doi:10.3390/microorganisms13020236)
Supplement: Supplementary file 1 [file microorganisms-13-00236-s001.zip]

Archive with 1 entries (1 files):
- microorganisms-3431647-supplementary.pdf
